# Supplementary material for: The Role of the Functionalization of Biomedical Fabrics on Their Ability to Adsorb and Release Drugs
Source: Molecules. 2025 Jan 25;30(3):552. doi: 10.3390/molecules30030552 (PMC11819996; doi:10.3390/molecules30030552)
Supplement: Supplementary file 1 [file molecules-30-00552-s001.zip]

Archive with 1 entries (1 files):
- molecules-3421709-supplementary.pdf
